# Supplementary material for: Gallium (III) Complexes Based on Aminobisphenolate Ligands: Extremely High Active ROP-Initiators from Well-Known and Easily Accessible Compounds
Source: Int J Mol Sci. 2022 Dec 9;23(24):15649. doi: 10.3390/ijms232415649 (PMC9779430; doi:10.3390/ijms232415649)
Supplement: Supplementary file 1 [file ijms-23-15649-s001.zip]

Archive with 1 entries (1 files):
- ijms-2053341-supplementary.pdf
